# Supplementary material for: NMR Precision Metabolomics: Dynamic Peak Sum Thresholding and Navigators for Highly Standardized and Reproducible Metabolite Profiling of Clinical Urine Samples
Source: Metabolites. 2024 May 10;14(5):275. doi: 10.3390/metabo14050275 (PMC11122845; doi:10.3390/metabo14050275)
Supplement: Supplementary file 1 [file metabolites-14-00275-s001.zip]

Archive with 1 entries (1 files):
- metabolites-2981166-supplementary.pdf
